# Supplementary material for: Divergent Patterns of Metabolite Expression in Red Seaweeds (Devaleraea mollis and Palmaria hecatensis) Following Nitrate and Ammonium Supplementation
Source: Life (Basel). 2025 Jan 21;15(2):143. doi: 10.3390/life15020143 (PMC11856563; doi:10.3390/life15020143)
Supplement: Supplementary file 1 [file life-15-00143-s001.zip]

Archive with 1 entries (1 files):
- life-3366397-supplementary.pdf
